# Supplementary material for: Live Multi-Strain Probiotics Enhance Growth Performance by Regulating Intestinal Morphology and Microbiome Population in Weaning Piglets
Source: Microorganisms. 2024 Nov 15;12(11):2334. doi: 10.3390/microorganisms12112334 (PMC11596860; doi:10.3390/microorganisms12112334)
Supplement: Supplementary file 1 [file microorganisms-12-02334-s001.zip]

Archive with 1 entries (1 files):
- microorganisms-3299305-supplementary.pdf
